# Supplementary material for: A non-photosynthetic green alga illuminates the reductive evolution of plastid electron transport systems
Source: BMC Biol. 2020 Sep 16;18:126. doi: 10.1186/s12915-020-00853-w (PMC7495860; doi:10.1186/s12915-020-00853-w)
Supplement: Supplementary file 14 — Additional file 14. Table S5. Parameters of the multiple reaction monitoring (MRM) in the positive ion mode of the mass spectrometer used in the present study. [file 12915_2020_853_MOESM14_ESM.xlsx]

## Sheet: Table S5
Table S5. Parameters of the multiple reaction monitoring (MRM) in the positive ion mode of the mass spectrometer used in the present study.
Compound	Precursor ion mass ([M+H]+, m/z)	Product ion mass	Dwell time (sec)	Collision energy (V)
		(m/z)
Plastoquinol-9	751.6	151.1	1	-30
Ubiquinol-9	797.6	197.1	1	-30
Plastoquinone-9	749.65	151.1	1	-30
Unibuinone-9	795.6	197.1	1	-30
