# Supplementary material for: A non-photosynthetic green alga illuminates the reductive evolution of plastid electron transport systems
Source: BMC Biol. 2020 Sep 16;18:126. doi: 10.1186/s12915-020-00853-w (PMC7495860; doi:10.1186/s12915-020-00853-w)
Supplement: Supplementary file 15 — Additional file 15. Table S6. Parameters of the Q3 product ion scan in the positive ion mode of the mass spectrometer used in the present study. [file 12915_2020_853_MOESM15_ESM.xlsx]

## Sheet: Table S6
Table S6. Parameters of the Q3 product ion scan in the positive ion mode of the mass spectrometer used in the present study
Compound	Precursor ion mass ([M+H]+, m/z)	Scan range	Scan rate	Collision energy (V)
		(m/z)	(unit sec-1)
Plastoquinol-9	751.6	100.00–800.00	714	-30
Plastoquinone-9	749.65	100.00–800.00	714	-30
